# Supplementary material for: A Breeding-Informed Regulatory Screen Identifies ZmSPL19 as a Negative Regulator of Nitrogen-Sufficient Growth in Maize (Zea mays L.)
Source: Plants (Basel). 2026 Apr 30;15(9):1387. doi: 10.3390/plants15091387 (PMC13164645; doi:10.3390/plants15091387)
Supplement: Supplementary file 1 [file plants-15-01387-s001.zip]

Archive with 5 entries (5 files):
- Supplementary Figure S1.pdf
- Table S1.xlsx
- Table S2.xlsx
- Table S3.xlsx
- Table S4.xlsx
