# Supplementary material for: A Breeding-Informed Regulatory Screen Identifies ZmSPL19 as a Negative Regulator of Nitrogen-Sufficient Growth in Maize (Zea mays L.)
Source: Plants (Basel). 2026 Apr 30;15(9):1387. doi: 10.3390/plants15091387 (PMC13164645; doi:10.3390/plants15091387)
Supplement: Supplementary file 1 [file plants-15-01387-s001.zip › Table S1.xlsx]

## Sheet: Sheet1
Table S1. Median expression levels across breeding eras, trend classification, and pairwise statistical comparisons for retained genes.
Gene	Description	Median_CN_1960&70s	Median_CN_1980&90s	Median_CN_2000&10s	log2FC_CN_1980&90s_vs_CN_1960&70s	log2FC_CN_2000&10s_vs_CN_1960&70s	Trend_Type	T_statistic_CN_1980&90s_vs_CN_1960&70s	P_value_CN_1980&90s_vs_CN_1960&70s	Significance_CN_1980&90s_vs_CN_1960&70s	T_statistic_CN_2000&10s_vs_CN_1960&70s	P_value_CN_2000&10s_vs_CN_1960&70s	Significance_CN_2000&10s_vs_CN_1960&70s	T_statistic_CN_2000&10s_vs_CN_1980&90s	P_value_CN_2000&10s_vs_CN_1980&90s	Significance_CN_2000&10s_vs_CN_1980&90s
Zm00001d003470		229.232	253.732	330.167	0.14649943843525	0.526390994542448	Monotonic increase	-0.201523	0.840707	ns	-3.63198	0.000643451	***	-4.25286	4.44759e-05	***
Zm00001d003917		12.3385	12.2866	7.09093	-0.00608936	-0.799122	Monotonic decrease	-0.176269	0.860446	ns	3.75701	0.000738616	***	5.88493	5.4923e-08	***
Zm00001d003925		9.0798	8.62852	6.11225	-0.0735486	-0.570956	Monotonic decrease	1.44982	0.150301	ns	3.75948	0.000432716	***	3.65195	0.000400122	***
Zm00001d004152		9.36691	8.65515	6.92479	-0.114015	-0.435804	Monotonic decrease	0.921478	0.359064	ns	4.58846	7.29618e-05	***	5.4291	4.19413e-07	***
Zm00001d005480		1.93911	1.49092	1.10058	-0.37919	-0.817133	Monotonic decrease	2.44	0.0164841	*	4.88678	1.02214e-05	***	3.77989	0.000255323	***
Zm00001d005584	hb131 - Homeobox-transcription factor 131	4.70351	4.62016	3.57362	-0.0257962	-0.396354	Monotonic decrease	0.363966	0.716667	ns	4.7924	1.41751e-05	***	5.59662	1.62095e-07	***
Zm00001d006621		2.8989	1.67114	0.904448	-0.794674	-1.6804	Monotonic decrease	3.36743	0.00108535	**	5.02242	3.70377e-05	***	4.38109	2.89647e-05	***
Zm00001d006910		1.87041	1.69675	0.968211	-0.140586	-0.949964	Monotonic decrease	0.848818	0.398051	ns	4.25148	8.847e-05	***	4.31727	4.21352e-05	***
Zm00001d008293		1.78863	1.84881	2.49822	0.0477398011970852	0.482048316098078	Monotonic increase	-0.843854	0.400806	ns	-4.58027	3.17016e-05	***	-4.16397	0.000136289	***
Zm00001d008363		4.16809	5.08982	6.35584	0.288227393599713	0.608695069470908	Monotonic increase	-2.42281	0.0172374	*	-4.68702	2.03721e-05	***	-3.98353	0.000122301	***
Zm00001d008759		21.7809	20.4511	13.9337	-0.0908804	-0.644484	Monotonic decrease	0.742854	0.459347	ns	3.74347	0.000739968	***	4.78016	7.23799e-06	***
Zm00001d008970		1.47021	1.35312	1.04425	-0.11973	-0.493552	Monotonic decrease	0.133656	0.893949	ns	3.72753	0.000478238	***	4.47612	2.34282e-05	***
Zm00001d009708		42.5642	42.1215	35.4242	-0.0150864	-0.264906	Monotonic decrease	0.0473083	0.962364	ns	3.63086	0.000645671	***	3.70254	0.000335407	***
Zm00001d009872		1.04103	0.925631	0.653302	-0.169497	-0.672183	Monotonic decrease	0.513504	0.608755	ns	3.69464	0.000529882	***	3.88474	0.000175344	***
Zm00001d010271		11.3783	11.0925	7.87219	-0.0367033	-0.531447	Monotonic decrease	0.321916	0.748202	ns	3.54387	0.000843137	***	4.28532	4.70117e-05	***
Zm00001d010466		1.03928	0.890711	0.624341	-0.222549	-0.73517	Monotonic decrease	0.897154	0.371835	ns	3.89109	0.000482292	***	4.34236	3.14869e-05	***
Zm00001d011619		3.49968	3.11056	2.53784	-0.17005	-0.463625	Monotonic decrease	0.788403	0.432364	ns	3.65776	0.000594145	***	3.68497	0.000356668	***
Zm00001d011718		12.8263	11.1374	10.1219	-0.203692	-0.341626	Monotonic decrease	1.36262	0.176126	ns	3.68521	0.000545656	***	3.63804	0.000419878	***
Zm00001d012273	bzip44 - bZIP-transcription factor 44	11.2971	10.3772	7.15898	-0.122541	-0.658132	Monotonic decrease	0.852329	0.39611	ns	4.05532	0.000327397	***	5.26897	6.892e-07	***
Zm00001d013099		0.797308	0.948294	1.29241	0.250198274165257	0.696853591958937	Monotonic increase	-1.91759	0.0580745	ns	-5.41646	1.57929e-06	***	-4.15539	6.44527e-05	***
Zm00001d013645		2.51167	2.62869	3.37496	0.0657004116670426	0.426227424211823	Monotonic increase	-0.922946	0.358302	ns	-3.82042	0.000357153	***	-4.21887	5.06505e-05	***
Zm00001d013840		4.06761	3.19899	1.79949	-0.346567	-1.17659	Monotonic decrease	0.608875	0.544016	ns	4.20789	0.000102166	***	4.29142	3.83486e-05	***
Zm00001d014343		29.4157	27.8847	18.3354	-0.0771106	-0.681956	Monotonic decrease	-0.525019	0.600756	ns	3.53323	0.000870925	***	5.09135	1.60352e-06	***
Zm00001d015948		9.86521	9.10246	7.648	-0.116093	-0.367267	Monotonic decrease	0.0603197	0.952024	ns	3.68273	0.000549866	***	4.73254	8.92378e-06	***
Zm00001d017831	arid5 - ARID-transcription factor 5	1.397	1.21717	0.687527	-0.198804	-1.02284	Monotonic decrease	-0.0544698	0.956672	ns	3.5367	0.000861763	***	3.85358	0.000196197	***
Zm00001d018364		22.5915	20.4743	16.7998	-0.141966	-0.427335	Monotonic decrease	1.14264	0.264193	ns	4.15107	0.000123141	***	5.05035	1.76364e-06	***
Zm00001d021137		4.5474	4.29465	3.26185	-0.0825008	-0.479351	Monotonic decrease	0.326336	0.744866	ns	4.01037	0.000194642	***	4.68702	1.06958e-05	***
Zm00001d021189	bzip47 - bZIP-transcription factor 47	4.57414	3.97431	2.75013	-0.202795	-0.734	Monotonic decrease	1.6994	0.0924158	ns	5.13282	4.32024e-06	***	4.51954	1.56863e-05	***
Zm00001d021309		8.26261	8.08023	6.25646	-0.0322018	-0.40125	Monotonic decrease	0.140185	0.888802	ns	3.89704	0.000280034	***	4.70797	1.00786e-05	***
Zm00001d021672		56.8425	62.9661	78.8388	0.147606844184208	0.471937559677355	Monotonic increase	-1.49103	0.139164	ns	-4.33646	6.67458e-05	***	-3.87433	0.000353053	***
Zm00001d022805		0.373096	0.512931	1.29754	0.459218352728786	1.79815655251355	Monotonic increase	-1.20199	0.232264	ns	-4.33633	7.3197e-05	***	-3.84391	0.000416405	***
Zm00001d023946		1.13682	1.0887	0.7304	-0.0623955	-0.638249	Monotonic decrease	0.773206	0.441261	ns	3.90393	0.000545015	***	5.47194	3.7433e-07	***
Zm00001d024365		0.59549	0.495911	0.35019	-0.263995	-0.765936	Monotonic decrease	1.59748	0.113379	ns	4.1616	0.000118961	***	3.45968	0.000770589	***
Zm00001d026036		17.742	17.2067	14.1437	-0.0441986	-0.327012	Monotonic decrease	1.7182	0.0889178	ns	4.74801	1.65199e-05	***	4.71504	7.1309e-06	***
Zm00001d026351	hb91 - Homeobox-transcription factor 91	8.22066	7.06854	5.35524	-0.217842	-0.618303	Monotonic decrease	1.53816	0.127233	ns	3.63798	0.00063163	***	3.39444	0.000957213	***
Zm00001d026703		4.98546	4.46658	2.54001	-0.158555	-0.972891	Monotonic decrease	0.52464	0.601018	ns	3.53616	0.000863172	***	4.00452	0.000131559	***
Zm00001d027514		16.5138	14.2136	11.6718	-0.216403	-0.500637	Monotonic decrease	1.19416	0.235298	ns	4.30308	0.000174932	***	4.97323	2.88751e-06	***
Zm00001d027851		4.5812	4.1335	2.51502	-0.148361	-0.865158	Monotonic decrease	0.853768	0.395316	ns	3.88504	0.000290952	***	4.00057	0.000114867	***
Zm00001d027872		5.96888	5.94035	4.48387	-0.00691158	-0.412714	Monotonic decrease	-0.60739	0.546511	ns	3.72963	0.000475113	***	4.48837	1.77537e-05	***
Zm00001d031593	fha2 - FHA-transcription factor 2	26.2161	24.5861	19.6037	-0.0926133	-0.419331	Monotonic decrease	1.09913	0.274404	ns	4.95093	8.17509e-06	***	4.19543	5.53791e-05	***
Zm00001d033602	(ZmNF-YA6) ca2p16 - CCAAT-HAP2-transcription factor 216	19.7631	17.5158	14.4581	-0.174151	-0.450926	Monotonic decrease	1.14394	0.255436	ns	4.15594	0.000121193	***	4.1546	6.46439e-05	***
Zm00001d033932		9.97164	9.84956	7.47598	-0.0177703	-0.415567	Monotonic decrease	0.323507	0.747	ns	3.94065	0.000243583	***	4.04523	0.000103589	***
Zm00001d034073	wrky30 - WRKY-transcription factor 30	2.93659	1.97589	1.40169	-0.571638	-1.06697	Monotonic decrease	2.50438	0.0139172	*	5.14696	2.0287e-05	***	4.1442	6.95011e-05	***
Zm00001d034161		10.4195	10.2751	9.00373	-0.0201321	-0.210688	Monotonic decrease	0.667494	0.506026	ns	4.7195	1.82225e-05	***	4.62151	1.04237e-05	***
Zm00001d035014		16.9654	15.4339	12.4315	-0.136494	-0.448593	Monotonic decrease	0.847523	0.398769	ns	5.09252	4.97867e-06	***	5.54995	3.21451e-07	***
Zm00001d035066		10.0288	9.4564	7.12715	-0.0847816	-0.492747	Monotonic decrease	0.386265	0.700138	ns	3.76541	0.000424729	***	4.36657	3.22192e-05	***
Zm00001d036337		3.68264	3.21754	2.31568	-0.194783	-0.669306	Monotonic decrease	0.309536	0.757571	ns	4.16025	0.000119492	***	4.68554	8.04197e-06	***
Zm00001d036443		3.96936	4.44172	5.38154	0.162212493222279	0.43911399889414	Monotonic increase	-1.22462	0.223654	ns	-3.97119	0.000220833	***	-3.57876	0.000514953	***
Zm00001d036655		1.12701	1.08122	0.74223	-0.0598396	-0.602564	Monotonic decrease	0.391753	0.697046	ns	3.99622	0.000203736	***	3.75208	0.000281764	***
Zm00001d037425		19.8472	17.8079	14.1917	-0.156412	-0.483886	Monotonic decrease	1.36316	0.175956	ns	4.14672	0.000124908	***	4.33003	3.30306e-05	***
Zm00001d037530		8.74114	8.6192	6.86999	-0.0202683	-0.347514	Monotonic decrease	-0.0351306	0.972047	ns	4.30398	7.43309e-05	***	5.4781	3.25635e-07	***
Zm00001d037586		9.5422	9.28257	6.46425	-0.0397987	-0.56184	Monotonic decrease	0.60777	0.544746	ns	3.76259	0.000428505	***	3.79079	0.000264176	***
Zm00001d039047		2.02387	1.91188	1.44308	-0.0821256	-0.487971	Monotonic decrease	0.303547	0.762116	ns	4.02482	0.000185755	***	4.25513	4.69749e-05	***
Zm00001d039278		23.8128	28.7987	39.0315	0.274265529716835	0.712901814067204	Monotonic increase	-1.99624	0.0486822	*	-4.78333	1.4626e-05	***	-3.79609	0.000241023	***
Zm00001d040141		1.23581	0.692883	0.0807143	-0.834774	-3.93647	Monotonic decrease	1.02038	0.310063	ns	4.2382	9.24423e-05	***	3.54818	0.000588924	***
Zm00001d040356		10.6009	10.3661	8.88788	-0.0323153	-0.254276	Monotonic decrease	1.08861	0.278998	ns	3.68762	0.000541588	***	3.6001	0.000478593	***
Zm00001d043613		63.0255	59.1961	29.1656	-0.0904336	-1.11166	Monotonic decrease	-0.083036	0.933992	ns	3.76224	0.000687693	***	5.37532	5.04934e-07	***
Zm00001d044367		5.43861	5.90191	7.02409	0.117944469595379	0.369073254787297	Monotonic increase	-1.4837	0.141097	ns	-3.53103	0.000876761	***	-3.43919	0.000825159	***
Zm00001d045447		1.15603	1.09841	0.815753	-0.0737578	-0.502971	Monotonic decrease	-0.156665	0.875832	ns	3.56552	0.000789189	***	4.76892	5.71849e-06	***
Zm00001d046974	mybr86 - MYB-related-transcription factor 86	7.77513	7.15727	5.46096	-0.119458	-0.509712	Monotonic decrease	1.01396	0.313098	ns	4.06811	0.000332057	***	5.49569	4.15336e-07	***
Zm00001d047373		13.1218	12.0488	10.6566	-0.123078	-0.300227	Monotonic decrease	1.01884	0.313567	ns	5.1103	4.67676e-06	***	4.62198	1.18605e-05	***
Zm00001d047401		13.4792	13.3815	10.3173	-0.0104948	-0.385672	Monotonic decrease	0.0625346	0.950264	ns	3.90354	0.00027428	***	4.6864	8.01396e-06	***
Zm00001d047849		7.37212	6.17796	4.00915	-0.254949	-0.878782	Monotonic decrease	1.73016	0.096296	ns	4.54352	0.000137511	***	6.67111	1.60625e-09	***
Zm00001d048564		4.8125	4.78931	4.0707	-0.00696773	-0.241509	Monotonic decrease	0.495121	0.621623	ns	4.52525	8.48933e-05	***	5.78157	8.64951e-08	***
Zm00001d049613		2.78579	2.4577	1.8385	-0.180773	-0.599554	Monotonic decrease	1.20266	0.232007	ns	4.44034	4.71045e-05	***	3.74173	0.000292242	***
Zm00001d049706		2.9893	2.55503	1.78419	-0.226467	-0.744537	Monotonic decrease	0.16176	0.871828	ns	4.14019	0.000127612	***	4.70955	8.29892e-06	***
Zm00001d052695		2.83931	2.70761	1.8227	-0.0685233	-0.639466	Monotonic decrease	0.985431	0.326839	ns	4.56883	3.05006e-05	***	4.42521	2.87122e-05	***
Zm00001d053775	sbp19 - SBP-transcription factor 19	0.767393	0.598364	0.316366	-0.358941	-1.27837	Monotonic decrease	1.14314	0.255765	ns	4.30735	7.35015e-05	***	3.72688	0.000307947	***
Zm00001d053984		4.66447	4.16897	2.79514	-0.162023	-0.738794	Monotonic decrease	0.00668882	0.994677	ns	4.31784	7.09787e-05	***	5.39731	4.95871e-07	***
Note: For traceability, the MaizeGDB functional annotation is retained in this table. Zm00001d033602, annotated in MaizeGDB as ca2p16 / CCAAT-HAP2-transcription factor 216, is referred to as ZmNF-YA6 in the revised manuscript according to published maize NF-YA nomenclature.
