# Supplementary material for: A Breeding-Informed Regulatory Screen Identifies ZmSPL19 as a Negative Regulator of Nitrogen-Sufficient Growth in Maize (Zea mays L.)
Source: Plants (Basel). 2026 Apr 30;15(9):1387. doi: 10.3390/plants15091387 (PMC13164645; doi:10.3390/plants15091387)
Supplement: Supplementary file 1 [file plants-15-01387-s001.zip › Table S2.xlsx]

## Sheet: Sheet1
Table S2. Relative expression values and statistical comparisons for the 10 breeding-era-responsive TFs during nitrate and ammonium resupply assays.
Treatment	Gene	Time_h	Rep1	Rep2	Rep3	Mean	SD	P_vs_0h	Significance
Nitrate resupply	ZmSPL19	0	1.07183	1.08893	0.839237	1	0.139487		baseline
Nitrate resupply	ZmSPL19	1	0.415706	0.613354	0.508381	0.51248	0.0988876	0.0101904	*
Nitrate resupply	ZmSPL19	4	0.62804	0.733492	0.58289	0.648141	0.0772864	0.0293885	*
Nitrate resupply	ZmSPL19	8	0.502347	0.510155	0.570858	0.527787	0.0375043	0.0217869	*
Nitrate resupply	ZmSPL19	12	0.140454	0.101427	0.214836	0.152239	0.0576157	0.00372997	**
Nitrate resupply	ZmWRKY30	0	1	1.03526	1	1.01175	0.0203602		baseline
Nitrate resupply	ZmWRKY30	1	0.835088	0.742262	0.870551	0.815967	0.0662474	0.0275638	*
Nitrate resupply	ZmWRKY30	4	1.09429	1.02811	1.16473	1.09571	0.0683209	0.158748	ns
Nitrate resupply	ZmWRKY30	8	0.895025	0.959264	0.920188	0.924826	0.0323697	0.0235633	*
Nitrate resupply	ZmWRKY30	12	1.07177	1.15669	0.888843	1.0391	0.136879	0.763539	ns
Nitrate resupply	ZmHB91	0	1.00696	1	0.959264	0.98874	0.0257626		baseline
Nitrate resupply	ZmHB91	1	1.26576	1.12506	1.6358	1.34221	0.263816	0.144807	ns
Nitrate resupply	ZmHB91	4	0.913831	0.90125	0.858565	0.891216	0.0289673	0.0124534	*
Nitrate resupply	ZmHB91	8	1.29235	1.37554	1.32869	1.33219	0.0417053	0.000714217	***
Nitrate resupply	ZmHB91	12	2.96905	2.92817	2.75108	2.88277	0.115858	0.000776398	***
Nitrate resupply	ZmHB131	0	1.01396	1	0.952638	0.988866	0.0321412		baseline
Nitrate resupply	ZmHB131	1	1.37554	1.18099	1.43396	1.33016	0.132446	0.0402241	*
Nitrate resupply	ZmHB131	4	1.04247	1.06437	0.907519	1.00479	0.0849437	0.784387	ns
Nitrate resupply	ZmHB131	8	1.24833	1.29235	1.22264	1.25444	0.0352557	0.00067437	***
Nitrate resupply	ZmHB131	12	1.90528	2	2.15846	2.02124	0.12792	0.00332628	**
Nitrate resupply	ZmbZIP47	0	1.32869	0.913831	1	1.08084	0.218923		baseline
Nitrate resupply	ZmbZIP47	1	1.02811	0.965936	1.08673	1.02693	0.060408	0.716116	ns
Nitrate resupply	ZmbZIP47	4	1.16473	0.97942	0.97942	1.04119	0.106991	0.796963	ns
Nitrate resupply	ZmbZIP47	8	1.13288	1.1487	1.16473	1.14877	0.015925	0.64507	ns
Nitrate resupply	ZmbZIP47	12	2.28153	2.12874	2.05623	2.1555	0.115009	0.0047184	**
Nitrate resupply	ZmARID5	0	1.02101	1	0.946058	0.989023	0.0386641		baseline
Nitrate resupply	ZmARID5	1	1.16473	0.97942	1.18921	1.11112	0.11471	0.199188	ns
Nitrate resupply	ZmARID5	4	1.23971	1.04972	1.00696	1.09879	0.123894	0.261024	ns
Nitrate resupply	ZmARID5	8	1.26576	1.24833	1.26576	1.25995	0.0100609	0.00443612	**
Nitrate resupply	ZmARID5	12	2.65737	2.75108	2.56685	2.65844	0.0921205	0.000199411	***
Nitrate resupply	ZmNF-YA6	0	1.07177	1	1	1.02392	0.0414384		baseline
Nitrate resupply	ZmNF-YA6	1	1.10957	1.02811	1.39474	1.17748	0.192517	0.299689	ns
Nitrate resupply	ZmNF-YA6	4	0.817902	0.858565	0.773783	0.81675	0.0424032	0.00376723	**
Nitrate resupply	ZmNF-YA6	8	0.795536	0.795536	0.768438	0.786504	0.0156456	0.00489197	**
Nitrate resupply	ZmNF-YA6	12	1.11729	1.1487	1.20581	1.15726	0.0448777	0.0196444	*
Nitrate resupply	ZmbZIP44	0	0.97942	1.02811	1	1.00251	0.0244437		baseline
Nitrate resupply	ZmbZIP44	1	1.18921	1.04247	1.28343	1.1717	0.12143	0.132211	ns
Nitrate resupply	ZmbZIP44	4	0.779165	0.888843	0.795536	0.821181	0.0591655	0.0212951	*
Nitrate resupply	ZmbZIP44	8	1.28343	1.18921	1.14076	1.20447	0.0725447	0.0301182	*
Nitrate resupply	ZmbZIP44	12	2.34567	2.41162	2.25012	2.3358	0.0812004	0.000528621	***
Nitrate resupply	ZmMYBR86	0	0.97942	1	1.02811	1.00251	0.0244437		baseline
Nitrate resupply	ZmMYBR86	1	1.1487	1.06437	1.43396	1.21567	0.193682	0.195206	ns
Nitrate resupply	ZmMYBR86	4	0.876606	0.812252	0.846745	0.845201	0.0322044	0.00323508	**
Nitrate resupply	ZmMYBR86	8	1.00696	0.920188	0.913831	0.946992	0.0520275	0.19798	ns
Nitrate resupply	ZmMYBR86	12	1.6245	1.44393	1.6358	1.56808	0.107666	0.00912117	**
Nitrate resupply	ZmFHA2	0	1.03526	1	0.986233	1.00717	0.0252894		baseline
Nitrate resupply	ZmFHA2	1	3.20428	2.90795	3.55537	3.22253	0.324099	0.00679289	**
Nitrate resupply	ZmFHA2	4	0.926588	0.870551	0.812252	0.869797	0.0571716	0.0369778	*
Nitrate resupply	ZmFHA2	8	0.952638	0.852635	0.933033	0.912769	0.0529919	0.0723937	ns
Nitrate resupply	ZmFHA2	12	1.52626	1.72907	1.49485	1.58339	0.127136	0.0132069	*
Ammonium resupply	ZmSPL19	0	1	0.972655	1.01396	0.995538	0.0210106		baseline
Ammonium resupply	ZmSPL19	1	1.10957	1.07923	1.31951	1.16944	0.130849	0.144726	ns
Ammonium resupply	ZmSPL19	3	1.07177	1.27456	1.27456	1.20696	0.117079	0.0844409	ns
Ammonium resupply	ZmSPL19	6	1.17283	1.52626	1.51572	1.40494	0.201075	0.0703213	ns
Ammonium resupply	ZmSPL19	12	0.993093	1.01396	1.09429	1.03378	0.0534333	0.343458	ns
Ammonium resupply	ZmWRKY30	0	0.986233	1	1.14076	1.04233	0.0855217		baseline
Ammonium resupply	ZmWRKY30	1	0.514057	0.510506	0.543367	0.522643	0.0180351	0.00691579	**
Ammonium resupply	ZmWRKY30	3	0.619854	0.790041	0.737135	0.715677	0.0870992	0.00977799	**
Ammonium resupply	ZmWRKY30	6	1.26576	1.42405	1.27456	1.32146	0.0889583	0.017331	*
Ammonium resupply	ZmWRKY30	12	1.06437	1.11729	1.17283	1.11816	0.0542377	0.275975	ns
Ammonium resupply	ZmHB91	0	1	0.939523	1.14076	1.02676	0.103255		baseline
Ammonium resupply	ZmHB91	1	1.14076	1.24833	1.27456	1.22122	0.0708993	0.0622708	ns
Ammonium resupply	ZmHB91	3	0.773783	0.76313	0.773783	0.770232	0.00615045	0.0495278	*
Ammonium resupply	ZmHB91	6	1.29235	1.32869	1.27456	1.29853	0.0275868	0.0373958	*
Ammonium resupply	ZmHB91	12	0.779165	0.823591	0.952638	0.851798	0.0901109	0.0927347	ns
Ammonium resupply	ZmHB131	0	1	0.888843	1.22264	1.03716	0.169973		baseline
Ammonium resupply	ZmHB131	1	0.773783	0.90125	0.920188	0.865074	0.0796253	0.21561	ns
Ammonium resupply	ZmHB131	3	0.895025	1.03526	0.959264	0.963185	0.0702021	0.541853	ns
Ammonium resupply	ZmHB131	6	1.41421	1.54756	1.36604	1.44261	0.0940341	0.034108	*
Ammonium resupply	ZmHB131	12	1.30134	1.30134	1.31039	1.30436	0.00522591	0.112427	ns
Ammonium resupply	ZmbZIP47	0	1.10191	1	0.806642	0.969516	0.149974		baseline
Ammonium resupply	ZmbZIP47	1	0.752623	0.895025	0.678302	0.775317	0.110129	0.151315	ns
Ammonium resupply	ZmbZIP47	3	0.586417	0.687771	0.806642	0.69361	0.110228	0.067575	ns
Ammonium resupply	ZmbZIP47	6	0.619854	0.732043	0.726986	0.692961	0.0633631	0.0690246	ns
Ammonium resupply	ZmbZIP47	12	0.602904	0.528509	0.547147	0.55952	0.0387101	0.0349308	*
Ammonium resupply	ZmARID5	0	1	0.920188	1.07177	0.99732	0.0758284		baseline
Ammonium resupply	ZmARID5	1	0.80107	1.18921	1.04247	1.01091	0.195983	0.918905	ns
Ammonium resupply	ZmARID5	3	0.456916	0.570382	0.562529	0.529942	0.0633646	0.00138033	**
Ammonium resupply	ZmARID5	6	2.82843	2.75108	2.90795	2.82915	0.0784332	8.40819e-06	***
Ammonium resupply	ZmARID5	12	0.444421	0.594604	0.628507	0.555844	0.0979724	0.00426783	**
Ammonium resupply	ZmNF-YA6	0	1	0.952638	1.05702	1.00322	0.0522644		baseline
Ammonium resupply	ZmNF-YA6	1	0.82932	0.90125	0.852635	0.861068	0.0366995	0.0223107	*
Ammonium resupply	ZmNF-YA6	3	1.07923	1.21419	1.05702	1.11681	0.0850626	0.134404	ns
Ammonium resupply	ZmNF-YA6	6	1.20581	1.29235	1.23971	1.24596	0.0436095	0.00387041	**
Ammonium resupply	ZmNF-YA6	12	0.986233	0.972655	1	0.986296	0.0136726	0.635983	ns
Ammonium resupply	ZmbZIP44	0	1	0.864537	1.03526	0.966601	0.0901311		baseline
Ammonium resupply	ZmbZIP44	1	0.615572	0.678302	0.598739	0.630871	0.0419298	0.0117257	*
Ammonium resupply	ZmbZIP44	3	0.870551	0.965936	0.965936	0.934141	0.055071	0.628206	ns
Ammonium resupply	ZmbZIP44	6	0.812252	0.920188	0.882703	0.871714	0.0548002	0.208889	ns
Ammonium resupply	ZmbZIP44	12	0.747425	0.742262	0.817902	0.769196	0.0422595	0.0450379	*
Ammonium resupply	ZmMYBR86	0	1	0.952638	1.06437	1.00567	0.0560814		baseline
Ammonium resupply	ZmMYBR86	1	0.692555	0.737135	0.742262	0.723984	0.0273388	0.0049092	**
Ammonium resupply	ZmMYBR86	3	1.15669	1.17283	1.18099	1.17017	0.0123691	0.0316462	*
Ammonium resupply	ZmMYBR86	6	0.864537	1.01396	0.952638	0.943712	0.07511	0.320867	ns
Ammonium resupply	ZmMYBR86	12	0.907519	0.959264	1.00696	0.957913	0.049732	0.332537	ns
Ammonium resupply	ZmFHA2	0	1	0.959264	1.03526	0.998176	0.0380332		baseline
Ammonium resupply	ZmFHA2	1	0.835088	0.876606	0.846745	0.852813	0.0214137	0.00902629	**
Ammonium resupply	ZmFHA2	3	0.624165	0.646176	0.63728	0.635874	0.0110728	0.00197655	**
Ammonium resupply	ZmFHA2	6	0.373712	0.41466	0.389582	0.392651	0.0206455	0.000127057	***
Ammonium resupply	ZmFHA2	12	0.496546	0.450625	0.486327	0.477833	0.0241102	0.000123782	***
Note: Relative expression was normalized to the internal reference gene and calculated using the 2^-ΔΔCt method, with the corresponding 0-h sample for each gene set to 1. P values were calculated by two-sided Welch's t-test relative to the 0-h sample within each treatment and gene.
