# Supplementary material for: A Breeding-Informed Regulatory Screen Identifies ZmSPL19 as a Negative Regulator of Nitrogen-Sufficient Growth in Maize (Zea mays L.)
Source: Plants (Basel). 2026 Apr 30;15(9):1387. doi: 10.3390/plants15091387 (PMC13164645; doi:10.3390/plants15091387)
Supplement: Supplementary file 1 [file plants-15-01387-s001.zip › Table S3.xlsx]

## Sheet: Sheet1
Table S3. Nucleotide diversity (π) and Tajima's D values for 50-kb non-overlapping windows across the ZmSPL19 ±50 kb region in 137 Chinese maize inbred lines from different breeding periods.
Group	CHROM	BIN_START	BIN_END	Window_annotation	N_VARIANTS	PI	N_SNPS	Tajima's D
CN_1960&70s	4	244100001	244150000	upstream	299	0.00203647	299	1.72551
CN_1960&70s	4	244150001	244200000	gene body	480	0.00324321	480	1.68858
CN_1960&70s	4	244200001	244250000	downstream	529	0.00307282	529	0.93003
CN_1980&90s	4	244100001	244150000	upstream	309	0.00173819	309	1.929
CN_1980&90s	4	244150001	244200000	gene body	484	0.00315735	484	2.76791
CN_1980&90s	4	244200001	244250000	downstream	530	0.00317567	530	2.27898
CN_2000&10s	4	244100001	244150000	upstream	277	0.00142924	277	0.825123
CN_2000&10s	4	244150001	244200000	gene body	441	0.00200721	441	0.316463
CN_2000&10s	4	244200001	244250000	downstream	476	0.00141855	476	-1.0082
