# Supplementary material for: A Breeding-Informed Regulatory Screen Identifies ZmSPL19 as a Negative Regulator of Nitrogen-Sufficient Growth in Maize (Zea mays L.)
Source: Plants (Basel). 2026 Apr 30;15(9):1387. doi: 10.3390/plants15091387 (PMC13164645; doi:10.3390/plants15091387)
Supplement: Supplementary file 1 [file plants-15-01387-s001.zip › Table S4.xlsx]

## Sheet: Sheet1
Table S4. List of primer sequences for RT–qPCR.
Gene	Strand	Sequence (5’–3’)
ZmSPL19 (Zm00001d053775)	Forward	GGAAATAAGAGAGGTGTCAACG
	Reverse	TTCATTGGCCAAGGCTCATCT
ZmWRKY30 (Zm00001d034073)	Forward	GGTCGTTTCGGTTCAGAAGG
	Reverse	CTGCTAGCTGGTTGATCACT
ZmHB91 (Zm00001d026351)	Forward	GCCTTCCAGATACTCGTCGA
	Reverse	TCTGAGGTGCGTTCTTGACT
ZmHB131 (Zm00001d005584)	Forward	TGCAGGCAGTTGACAAGATG
	Reverse	CAGCCAGGTTCCATTTCACC
ZmbZIP47 (Zm00001d021189)	Forward	TGAGGCTACTACTGGCACTG
	Reverse	TGAGCCACCGAGTTAACAGT
ZmARID5 (Zm00001d017831)	Forward	CGATCTGTTGCCACCTTGTT
	Reverse	AGCCCTACTACGACCAACAT
ZmNF-YA6 (Zm00001d033602)	Forward	GCTTGAAGTAGCGGTATGGC
	Reverse	TGCCTGAAACAGCGTACCTA
ZmbZIP44 (Zm00001d012273)	Forward	CGCCGAGCTAGAATACATGG
	Reverse	TAACAGTAAGGAGACGGCGG
ZmMYBR86 (Zm00001d046974)	Forward	CGGCTGGTCTGGCAATTTAT
	Reverse	TACATACACGCGTGCACAAG
ZmFHA2 (Zm00001d031593)	Forward	GATGGCACCTCTCTCGACAA
	Reverse	TGCACCGTCAGCTATTCTCT
ZmNPF7.10 (Zm00001d017666)	Forward	ACACGCAAGGGTTCAGTTTC
	Reverse	CTGGGTGAAGACAACGGAGT
ZmNPF6.8 (Zm00001d016982)	Forward	GCTCGACCTCTTCTACTGGA
	Reverse	TACACGTCCACTCCTTCCAC
ZmNRT3.1B (Zm00001d003287)	Forward	GAGGAGGAAGGACGAGTAGG
	Reverse	CTGACGCTGGGTTTGGATTC
ZmNIR1.1 (Zm00001d052164)	Forward	CTGGACCGGATGCCCCAACA
	Reverse	CGACGCGGCCGCCCACGAAG
ZmNNR2 (Zm00001d018206)	Forward	GGGAGACAGCGAGACCATT
	Reverse	CAGTTGCACCTTGACGACAT
ZmNNR5 (Zm00001d052139)	Forward	CCAACCAAGTACGGCAAGTA
	Reverse	GCCCATGAGGTTACAGATGAG
ZmGLN1.1 (Zm00001d028260)	Forward	CGTGGTGTCGCTTTGGTTT
	Reverse	AGCACAGCCAAACGTACATC
ZmGLN2 (Zm00001d026501)	Forward	TACATTGTGACGGGGCTACT
	Reverse	CGCGGACCGGTTTATATTGG
ZmGLN1.4 (Zm00001d051804)	Forward	CTCTACCGCTAGTCCTGCAT
	Reverse	CACAGACATTGGAGGCGTAG
ZmFd-GOGAT (Zm00001d022388)	Forward	GCTTCCTCCTCCTCACGG
	Reverse	CACAAGCTCCACGTTCAGAC
Tubulin5 (Zm00001eb107490)	Forward	GCCGTTGCCGAGGTGTTC
	Reverse	GTCCTTCTCAAGAGCAGCCAAGT
